# Supplementary material for: O-Glycosyltransferase Gene BnaC09.OGT Involved in Regulation of Unsaturated Fatty Acid Biosynthesis for Enhancing Osmotic Stress Tolerance in Brassica napus L
Source: Plants (Basel). 2024 Jul 18;13(14):1964. doi: 10.3390/plants13141964 (PMC11280806; doi:10.3390/plants13141964)
Supplement: Supplementary file 1 [file plants-13-01964-s001.zip]

Archive with 1 entries (1 files):
- plants-3063365-SI.pdf
